# Supplementary material for: Insertion sequence content reflects genome plasticity in strains of the root nodule actinobacterium Frankia
Source: BMC Genomics. 2009 Oct 12;10:468. doi: 10.1186/1471-2164-10-468 (PMC2770080; doi:10.1186/1471-2164-10-468)
Supplement: Additional file 1 — Results of a BLASTP search of all annotated Frankia transposases. Excel workbook containing formatted data from a BLASTP search of the non-redundant database using all annotated transposase amino acid sequences from the three Frankia strains as a query. Transposase ORFs that had a G+C% content less than 65% have a listing of their G+C percentage in the "G+C%" column. Inverted Repeats identified by the IRF program are listed in the "Left IR" and "Right IR" columns. [file 1471-2164-10-468-S1.XLS]

## Sheet: Sheet1
ACN
Query GI	Top Frankia hit	%ID	e value	bit score	Associated IS Family	in ACN	in CcI3	in EAN	in other species	in all three	G+C%
gi|111222072|ref|YP_712866.1|	gi|86742119|ref|YP_482519.1|	83.18	1e-38	161	IS110		1
gi|111222073|ref|YP_712867.1|	gi|86742119|ref|YP_482519.1|	84.23	4e-108	394	IS110		1	1		1
gi|111222070|ref|YP_712864.1|	gi|86742068|ref|YP_482468.1|	72.65	6e-74	280	IS4		1	1		1
gi|111222495|ref|YP_713289.1|	gi|86738874|ref|YP_479274.1|	71.67	9e-84	313	IS4		1	1		1
gi|111222497|ref|YP_713291.1|	gi|86738874|ref|YP_479274.1|	72.02	3e-89	332	IS4		1	1		1	64.33
gi|111223321|ref|YP_714115.1|	gi|86742797|ref|YP_483197.1|	57.07	1e-117	426	IS4		1	1		1	61.9
gi|111224022|ref|YP_714816.1|	gi|86740882|ref|YP_481282.1|	73.79	2e-50	200	IS4		1	1		1
gi|111222493|ref|YP_713287.1|	gi|86742113|ref|YP_482513.1|	79.59	2e-101	372	IS605		1	1		1
gi|111223825|ref|YP_714619.1|	gi|86742113|ref|YP_482513.1|	84.12	1e-58	230	IS605		1	1		1
gi|111224043|ref|YP_714837.1|	gi|86738841|ref|YP_479241.1|	62.11	1e-18	95.1	IS630		1
gi|111224044|ref|YP_714838.1|	gi|86738840|ref|YP_479240.1|	51.39	9e-35	149	IS630		1	1		1
gi|111219954|ref|YP_710748.1|	gi|158318469|ref|YP_001510977.1|	80.68	5e-178	627	ISL3		1	1		1
gi|111223053|ref|YP_713847.1|	gi|86741043|ref|YP_481443.1|	95.96	1e-158	563	Tn3		1
gi|111223086|ref|YP_713880.1|	gi|86741043|ref|YP_481443.1|	58.62	6e-22	106	Tn3		1
gi|111219647|ref|YP_710441.1|	gi|111219647|ref|YP_710441.1|	100	2e-50	201	Transposase						64.44
gi|111219965|ref|YP_710759.1|	N/A	64.9	2e-43	177	Transposase				1		63.09
gi|111219966|ref|YP_710760.1|	gi|158314846|ref|YP_001507354.1|	91.78	3e-107	390	Transposase		1	1		1
gi|111220049|ref|YP_710843.1|	gi|158314579|ref|YP_001507087.1|	80	5e-20	99.8	Transposase			1			60.2
gi|111221921|ref|YP_712715.1|	gi|86742787|ref|YP_483187.1|	87.14	2e-94	348	Transposase		1	1		1
gi|111221953|ref|YP_712747.1|	gi|158316243|ref|YP_001508751.1|	93.24	5e-87	325	Transposase		1	1		1
gi|111221954|ref|YP_712748.1|	gi|158315072|ref|YP_001507580.1|	86.36	1e-25	118	Transposase		1	1		1
gi|111222020|ref|YP_712814.1|	gi|111222020|ref|YP_712814.1|	100	2e-27	124	Transposase
gi|111223129|ref|YP_713923.1|	gi|111223129|ref|YP_713923.1|	100	1e-47	191	Transposase
gi|111223852|ref|YP_714646.1|	gi|158315072|ref|YP_001507580.1|	76.58	3e-55	218	Transposase		1	1		1
gi|111224012|ref|YP_714806.1|	gi|158312319|ref|YP_001504827.1|	73.95	0	791	Transposase		1	1		1
gi|111224019|ref|YP_714813.1|	gi|158314878|ref|YP_001507386.1|	69.49	1e-34	148	Transposase			1			59.95
gi|111224057|ref|YP_714851.1|	gi|158314971|ref|YP_001507479.1|	59.87	1e-75	286	Transposase		1	1		1
gi|111224058|ref|YP_714852.1|	gi|111224058|ref|YP_714852.1|	100	9e-68	259	Transposase
gi|111224796|ref|YP_715590.1|	gi|86740828|ref|YP_481228.1|	85.35	1e-66	257	Transposase		1	1		1
gi|111224851|ref|YP_715645.1|	gi|158318572|ref|YP_001511080.1|	71.64	4e-16	87	Transposase			1
					Totals		22	21	1	18	6
CcI3
Query GI	Top Frankia hit GI	%ID	e value	bit score	Associated IS Family	in ACN	in CcI3	in EAN	in other species	in all three	G+C%
gi|86738853|ref|YP_479253.1|	gi|158314776|ref|YP_001507284.1|	51.4	1e-97	360	IS110	1		1		1
gi|86739728|ref|YP_480128.1|	gi|158318841|ref|YP_001511349.1|	62.56	9e-94	347	IS110			1
gi|86740663|ref|YP_481063.1|	gi|158314776|ref|YP_001507284.1|	36.74	1e-52	211	IS110	1		1		1
gi|86740825|ref|YP_481225.1|	gi|111222073|ref|YP_712867.1|	84.23	4e-103	378	IS110	1		1		1
gi|86741926|ref|YP_482326.1|	gi|158318841|ref|YP_001511349.1|	62.56	3e-93	345	IS110			1
gi|86741926|ref|YP_482326.1|	gi|158318841|ref|YP_001511349.1|	62.56	3e-93	345	IS110			1
gi|86742119|ref|YP_482519.1|	gi|111222073|ref|YP_712867.1|	84.23	1e-103	380	IS110	1		1		1
gi|86742120|ref|YP_482520.1|	gi|111222073|ref|YP_712867.1|	83.85	1e-102	377	IS110	1		1		1
gi|86742120|ref|YP_482520.1|	gi|111222073|ref|YP_712867.1|	83.85	1e-102	377	IS110	1		1		1
gi|86741375|ref|YP_481775.1|	gi|158318975|ref|YP_001511483.1|	76.69	1e-43	179	IS200			1
gi|86741649|ref|YP_482049.1|	gi|158318975|ref|YP_001511483.1|	73.33	6e-52	206	IS200			1
gi|86741951|ref|YP_482351.1|	gi|158318975|ref|YP_001511483.1|	73.33	4e-50	199	IS200			1
gi|86740431|ref|YP_480831.1|	N/A	66.32	6e-19	96.3	IS3				1
gi|86741422|ref|YP_481822.1|	gi|86741422|ref|YP_481822.1|	100	7e-40	166	IS3
gi|86738838|ref|YP_479238.1|	N/A	40.08	6e-27	125	IS4				1
gi|86738844|ref|YP_479244.1|	gi|158315220|ref|YP_001507728.1|	74.04	4e-25	120	IS4			1
gi|86738844|ref|YP_479244.1|	gi|158315220|ref|YP_001507728.1|	74.04	4e-25	120	IS4			1
gi|86738844|ref|YP_479244.1|	gi|158315220|ref|YP_001507728.1|	74.04	4e-25	120	IS4			1
gi|86738844|ref|YP_479244.1|	gi|158315220|ref|YP_001507728.1|	74.04	4e-25	120	IS4			1
gi|86738845|ref|YP_479245.1|	gi|158314631|ref|YP_001507139.1|	32.11	2e-20	103	IS4			1
gi|86738845|ref|YP_479245.1|	gi|158314631|ref|YP_001507139.1|	32.11	2e-20	103	IS4			1
gi|86738845|ref|YP_479245.1|	gi|158314631|ref|YP_001507139.1|	32.11	2e-20	103	IS4			1
gi|86738845|ref|YP_479245.1|	gi|158314631|ref|YP_001507139.1|	32.11	2e-20	103	IS4			1
gi|86738845|ref|YP_479245.1|	gi|158314631|ref|YP_001507139.1|	32.11	2e-20	103	IS4			1
gi|86738874|ref|YP_479274.1|	gi|111222497|ref|YP_713291.1|	71.49	3e-86	321	IS4	1		1		1
gi|86739016|ref|YP_479416.1|	gi|158314631|ref|YP_001507139.1|	33.5	4e-27	126	IS4			1
gi|86739107|ref|YP_479507.1|	gi|158315220|ref|YP_001507728.1|	74.04	4e-25	119	IS4			1
gi|86739108|ref|YP_479508.1|	gi|158314631|ref|YP_001507139.1|	35.83	6e-24	115	IS4			1
gi|86739108|ref|YP_479508.1|	gi|158314631|ref|YP_001507139.1|	35.83	6e-24	115	IS4			1
gi|86739108|ref|YP_479508.1|	gi|158314631|ref|YP_001507139.1|	35.83	6e-24	115	IS4			1
gi|86739118|ref|YP_479518.1|	N/A	53.77	3e-32	141	IS4				1
gi|86739385|ref|YP_479785.1|	gi|158314631|ref|YP_001507139.1|	33.5	3e-27	126	IS4			1
gi|86739385|ref|YP_479785.1|	gi|158314631|ref|YP_001507139.1|	33.5	3e-27	126	IS4			1
gi|86739385|ref|YP_479785.1|	gi|158314631|ref|YP_001507139.1|	33.5	3e-27	126	IS4			1
gi|86739385|ref|YP_479785.1|	gi|158314631|ref|YP_001507139.1|	33.5	3e-27	126	IS4			1
gi|86739385|ref|YP_479785.1|	gi|158314631|ref|YP_001507139.1|	33.5	3e-27	126	IS4			1
gi|86739385|ref|YP_479785.1|	gi|158314631|ref|YP_001507139.1|	33.5	3e-27	126	IS4			1
gi|86739385|ref|YP_479785.1|	gi|158314631|ref|YP_001507139.1|	33.5	3e-27	126	IS4			1
gi|86739385|ref|YP_479785.1|	gi|158314631|ref|YP_001507139.1|	33.5	3e-27	126	IS4			1
gi|86739385|ref|YP_479785.1|	gi|158314631|ref|YP_001507139.1|	33.5	3e-27	126	IS4			1
gi|86739385|ref|YP_479785.1|	gi|158314631|ref|YP_001507139.1|	33.5	3e-27	126	IS4			1
gi|86739385|ref|YP_479785.1|	gi|158314631|ref|YP_001507139.1|	33.5	3e-27	126	IS4			1
gi|86739385|ref|YP_479785.1|	gi|158314631|ref|YP_001507139.1|	33.5	3e-27	126	IS4			1
gi|86739385|ref|YP_479785.1|	gi|158314631|ref|YP_001507139.1|	33.5	3e-27	126	IS4			1
gi|86739385|ref|YP_479785.1|	gi|158314631|ref|YP_001507139.1|	33.5	3e-27	126	IS4			1
gi|86739674|ref|YP_480074.1|	gi|158315216|ref|YP_001507724.1|	79.67	6e-110	400	IS4			1
gi|86739799|ref|YP_480199.1|	gi|158314615|ref|YP_001507123.1|	89.74	3e-138	495	IS4			1
gi|86739815|ref|YP_480215.1|	gi|111222497|ref|YP_713291.1|	64.95	3e-29	131	IS4	1
gi|86739817|ref|YP_480217.1|	gi|158314631|ref|YP_001507139.1|	30.85	7e-17	92	IS4			1
gi|86739818|ref|YP_480218.1|	gi|158314616|ref|YP_001507124.1|	53.21	4e-68	261	IS4	1		1		1
gi|86739818|ref|YP_480218.1|	gi|158314616|ref|YP_001507124.1|	53.21	4e-68	261	IS4	1		1		1
gi|86739818|ref|YP_480218.1|	gi|158314616|ref|YP_001507124.1|	53.21	4e-68	261	IS4	1		1		1
gi|86739818|ref|YP_480218.1|	gi|158314616|ref|YP_001507124.1|	53.21	4e-68	261	IS4	1		1		1
gi|86739818|ref|YP_480218.1|	gi|158314616|ref|YP_001507124.1|	53.21	4e-68	261	IS4	1		1		1
gi|86739942|ref|YP_480342.1|	N/A	33.6	1e-15	88.2	IS4				1
gi|86740469|ref|YP_480869.1|	gi|158315220|ref|YP_001507728.1|	74.04	4e-25	120	IS4			1
gi|86740578|ref|YP_480978.1|	N/A	64.73	6e-67	256	IS4				1
gi|86740582|ref|YP_480982.1|	N/A	72.37	3e-16	87.4	IS4				1
gi|86740654|ref|YP_481054.1|	gi|158318441|ref|YP_001510949.1|	50.56	2e-65	253	IS4			1
gi|86740654|ref|YP_481054.1|	gi|158318441|ref|YP_001510949.1|	50.56	2e-65	253	IS4			1
gi|86740728|ref|YP_481128.1|	N/A	53.77	2e-32	143	IS4				1
gi|86740781|ref|YP_481181.1|	gi|158314616|ref|YP_001507124.1|	52.86	4e-67	258	IS4	1		1		1
gi|86740831|ref|YP_481231.1|	gi|158318059|ref|YP_001510567.1|	75.29	8e-149	530	IS4			1			64.06
gi|86740882|ref|YP_481282.1|	gi|158318059|ref|YP_001510567.1|	40.05	6e-60	235	IS4	1		1		1
gi|86742068|ref|YP_482468.1|	gi|111222070|ref|YP_712864.1|	72.65	9e-76	287	IS4	1		1		1
gi|86742669|ref|YP_483069.1|	gi|158314631|ref|YP_001507139.1|	32.11	3e-20	103	IS4			1
gi|86742677|ref|YP_483077.1|	gi|158314616|ref|YP_001507124.1|	54.01	4e-59	231	IS4	1		1		1
gi|86742688|ref|YP_483088.1|	gi|158316239|ref|YP_001508747.1|	76.74	3e-40	168	IS4			1
gi|86742797|ref|YP_483197.1|	gi|158314631|ref|YP_001507139.1|	61.3	4e-133	478	IS4	1		1		1	61.72
gi|86742887|ref|YP_483287.1|	N/A	37.41	2e-26	122	IS4				1
gi|86742889|ref|YP_483289.1|	gi|111222497|ref|YP_713291.1|	76.1	2e-53	211	IS4	1		1		1
gi|86742893|ref|YP_483293.1|	gi|158314811|ref|YP_001507319.1|	69.14	3e-64	247	IS4			1
gi|86742902|ref|YP_483302.1|	gi|158314615|ref|YP_001507123.1|	88.28	0	671	IS4			1
gi|86742898|ref|YP_483298.1|	gi|158316409|ref|YP_001508917.1|	73.33	5e-34	146	IS6	1		1		1
gi|86738834|ref|YP_479234.1|	gi|158312498|ref|YP_001505006.1|	78.77	2e-34	149	IS605			1
gi|86740670|ref|YP_481070.1|	gi|111222493|ref|YP_713287.1|	70.92	2e-79	298	IS605	1		1		1
gi|86741464|ref|YP_481864.1|	gi|158316871|ref|YP_001509379.1|	82.68	6e-106	387	IS605	1		1		1
gi|86741608|ref|YP_482008.1|	gi|158317425|ref|YP_001509933.1|	85.55	8e-66	253	IS605	1		1		1
gi|86741650|ref|YP_482050.1|	gi|158317660|ref|YP_001510168.1|	73.95	7e-138	494	IS605			1
gi|86741650|ref|YP_482050.1|	gi|158317660|ref|YP_001510168.1|	73.95	7e-138	494	IS605			1
gi|86741953|ref|YP_482353.1|	gi|158316871|ref|YP_001509379.1|	82.35	2e-105	386	IS605	1		1		1
gi|86739666|ref|YP_480066.1|	gi|158315223|ref|YP_001507731.1|	69.23	1e-56	221	IS630			1			56.1
gi|86739730|ref|YP_480130.1|	gi|158314706|ref|YP_001507214.1|	60.17	4e-109	398	IS630			1
gi|86739730|ref|YP_480130.1|	gi|158314706|ref|YP_001507214.1|	60.17	4e-109	398	IS630			1
gi|86739730|ref|YP_480130.1|	gi|158314706|ref|YP_001507214.1|	60.17	4e-109	398	IS630			1
gi|86738867|ref|YP_479267.1|	gi|158318777|ref|YP_001511285.1|	78.31	4e-136	488	IS66			1
gi|86738993|ref|YP_479393.1|	gi|158318777|ref|YP_001511285.1|	45.52	9e-66	254	IS66			1
gi|86738993|ref|YP_479393.1|	gi|158318777|ref|YP_001511285.1|	45.52	9e-66	254	IS66			1
gi|86739218|ref|YP_479618.1|	gi|158318777|ref|YP_001511285.1|	77	1e-138	497	IS66			1
gi|86739218|ref|YP_479618.1|	gi|158318777|ref|YP_001511285.1|	77	1e-138	497	IS66			1
gi|86739218|ref|YP_479618.1|	gi|158318777|ref|YP_001511285.1|	77	1e-138	497	IS66			1
gi|86739218|ref|YP_479618.1|	gi|158318777|ref|YP_001511285.1|	77	1e-138	497	IS66			1
gi|86739218|ref|YP_479618.1|	gi|158318777|ref|YP_001511285.1|	77	1e-138	497	IS66			1
gi|86739218|ref|YP_479618.1|	gi|158318777|ref|YP_001511285.1|	77	1e-138	497	IS66			1
gi|86739813|ref|YP_480213.1|	gi|158318777|ref|YP_001511285.1|	61.25	3e-92	342	IS66			1
gi|86740569|ref|YP_480969.1|	gi|158318777|ref|YP_001511285.1|	45.96	5e-69	265	IS66			1
gi|86740759|ref|YP_481159.1|	gi|158318777|ref|YP_001511285.1|	45.29	3e-65	253	IS66			1
gi|86740759|ref|YP_481159.1|	gi|158318777|ref|YP_001511285.1|	45.29	3e-65	253	IS66			1
gi|86740759|ref|YP_481159.1|	gi|158318777|ref|YP_001511285.1|	45.29	3e-65	253	IS66			1
gi|86741571|ref|YP_481971.1|	gi|111225665|ref|YP_716459.1|	70.42	1e-17	95.5	IS66	1
gi|86742822|ref|YP_483222.1|	gi|158314971|ref|YP_001507479.1|	34.29	5e-29	132	IS66	1		1		1
gi|86742412|ref|YP_482812.1|	N/A	50.47	5e-32	141	ISL3				1
gi|86742868|ref|YP_483268.1|	gi|158318469|ref|YP_001510977.1|	84.31	6e-50	200	ISL3	1		1		1
gi|86742888|ref|YP_483288.1|	gi|111219954|ref|YP_710748.1|	48.1	1e-22	110	ISL3	1		1		1
gi|86741043|ref|YP_481443.1|	gi|111223053|ref|YP_713847.1|	95.96	2e-154	550	Tn3	1		1		1
gi|86741063|ref|YP_481463.1|	gi|158315931|ref|YP_001508439.1|	94.31	1e-110	404	Tn3			1
gi|86738965|ref|YP_479365.1|	gi|158314811|ref|YP_001507319.1|	61.86	5e-53	210	Transposase			1
gi|86739012|ref|YP_479412.1|	gi|158313725|ref|YP_001506233.1|	47.79	3e-83	312	Transposase			1
gi|86739831|ref|YP_480231.1|	gi|158314592|ref|YP_001507100.1|	90.97	7e-136	486	Transposase			1
gi|86739831|ref|YP_480231.1|	gi|158314592|ref|YP_001507100.1|	90.97	7e-136	486	Transposase			1
gi|86739831|ref|YP_480231.1|	gi|158314592|ref|YP_001507100.1|	90.97	7e-136	486	Transposase			1
gi|86739944|ref|YP_480344.1|	gi|111224796|ref|YP_715590.1|	78.74	3e-47	190	Transposase	1
gi|86740433|ref|YP_480833.1|	gi|158314615|ref|YP_001507123.1|	76.81	1e-160	570	Transposase			1
gi|86740468|ref|YP_480868.1|	gi|158314615|ref|YP_001507123.1|	76.26	1e-155	553	Transposase			1
gi|86740483|ref|YP_480883.1|	gi|158314672|ref|YP_001507180.1|	86.9	7e-68	260	Transposase	1		1		1
gi|86740580|ref|YP_480980.1|	gi|158315334|ref|YP_001507842.1|	51.42	2e-58	230	Transposase			1
gi|86740581|ref|YP_480981.1|	N/A	57.65	2e-67	259	Transposase				1
gi|86740587|ref|YP_480987.1|	gi|158314706|ref|YP_001507214.1|	45.89	3e-33	144	Transposase			1
gi|86740727|ref|YP_481127.1|	gi|86740727|ref|YP_481127.1|	100	7e-29	129	Transposase						64.32
gi|86740828|ref|YP_481228.1|	gi|111224796|ref|YP_715590.1|	85.35	6e-61	237	Transposase	1
gi|86740892|ref|YP_481292.1|	N/A	42.62	1e-23	111	Transposase				1		58.39
gi|86741371|ref|YP_481771.1|	gi|158317660|ref|YP_001510168.1|	65.13	5e-43	177	Transposase			1
gi|86741372|ref|YP_481772.1|	gi|158317425|ref|YP_001509933.1|	83.54	8e-94	346	Transposase	1		1		1
gi|86741908|ref|YP_482308.1|	gi|86741908|ref|YP_482308.1|	100	1e-39	165	Transposase
gi|86741909|ref|YP_482309.1|	gi|111222073|ref|YP_712867.1|	60.4	2e-35	152	Transposase	1		1		1
gi|86742113|ref|YP_482513.1|	gi|158312542|ref|YP_001505050.1|	84.91	4e-178	628	Transposase	1		1		1
gi|86742758|ref|YP_483158.1|	gi|158314672|ref|YP_001507180.1|	93.3	4e-94	347	Transposase	1		1		1
gi|86742760|ref|YP_483160.1|	gi|158314672|ref|YP_001507180.1|	94.67	5e-105	383	Transposase	1		1		1
gi|86742844|ref|YP_483244.1|	gi|158314672|ref|YP_001507180.1|	96.2	2e-107	391	Transposase	1		1		1
gi|86742866|ref|YP_483266.1|	gi|158315238|ref|YP_001507746.1|	72.37	7e-23	109	Transposase			1
gi|86742866|ref|YP_483266.1|	gi|158315238|ref|YP_001507746.1|	72.37	7e-23	109	Transposase			1
gi|86742870|ref|YP_483270.1|	gi|111219954|ref|YP_710748.1|	89.6	6e-55	215	Transposase	1		1		1
gi|86742890|ref|YP_483290.1|	gi|158313725|ref|YP_001506233.1|	48.28	3e-85	319	Transposase			1
					Totals	39		115	11	35	5
EAN
Query GI	Top Frankia hit GI	%ID	e value	bit score	Associated IS Family	in ACN	in CcI3	in EAN	in other species	in all three	G+C%
gi|158312333|ref|YP_001504841.1|	N/A	33.93	6e-33	145	IS110				1
gi|158312333|ref|YP_001504841.1|	N/A	33.93	6e-33	145	IS110				1
gi|158314628|ref|YP_001507136.1|	gi|158314628|ref|YP_001507136.1|	100	2e-49	197	IS110
gi|158314776|ref|YP_001507284.1|	gi|86738853|ref|YP_479253.1|	51.4	1e-89	334	IS110	1	1			1
gi|158314813|ref|YP_001507321.1|	gi|86739728|ref|YP_480128.1|	64.74	4e-98	362	IS110		1
gi|158315215|ref|YP_001507723.1|	N/A	56.21	4e-33	144	IS110				1
gi|158315376|ref|YP_001507884.1|	N/A	40.6	3e-25	119	IS110				1
gi|158316220|ref|YP_001508728.1|	N/A	60.43	3e-35	150	IS110				1
gi|158316280|ref|YP_001508788.1|	gi|158316280|ref|YP_001508788.1|	100	9e-49	195	IS110
gi|158316392|ref|YP_001508900.1|	N/A	33.93	6e-33	145	IS110				1
gi|158316415|ref|YP_001508923.1|	N/A	54.39	1e-76	290	IS110				1
gi|158318841|ref|YP_001511349.1|	gi|86739728|ref|YP_480128.1|	62.56	2e-94	350	IS110		1
gi|158312497|ref|YP_001505005.1|	N/A	66.67	1e-43	178	IS200				1		64.08
gi|158313066|ref|YP_001505574.1|	gi|86741649|ref|YP_482049.1|	72.87	3e-49	196	IS200		1
gi|158313688|ref|YP_001506196.1|	N/A	67.42	4e-44	179	IS200				1		63.85
gi|158315639|ref|YP_001508147.1|	gi|86741649|ref|YP_482049.1|	58.41	2e-30	134	IS200		1
gi|158317595|ref|YP_001510103.1|	gi|86741649|ref|YP_482049.1|	69.77	3e-47	190	IS200		1
gi|158317661|ref|YP_001510169.1|	gi|86741375|ref|YP_481775.1|	63.16	3e-26	120	IS200		1
gi|158318975|ref|YP_001511483.1|	gi|86741649|ref|YP_482049.1|	73.33	1e-46	187	IS200		1
gi|158313197|ref|YP_001505705.1|	gi|158313197|ref|YP_001505705.1|	100	5e-37	156	IS3						62.2
gi|158313228|ref|YP_001505736.1|	gi|158313228|ref|YP_001505736.1|	100	3e-29	130	IS3						61.86
gi|158313228|ref|YP_001505736.1|	gi|158313228|ref|YP_001505736.1|	100	3e-29	130	IS3						61.86
gi|158313228|ref|YP_001505736.1|	gi|158313228|ref|YP_001505736.1|	100	3e-29	130	IS3						61.86
gi|158313228|ref|YP_001505736.1|	gi|158313228|ref|YP_001505736.1|	100	3e-29	130	IS3						61.86
gi|158313228|ref|YP_001505736.1|	gi|158313228|ref|YP_001505736.1|	100	3e-29	130	IS3						61.86
gi|158313987|ref|YP_001506495.1|	gi|158313987|ref|YP_001506495.1|	100	2e-26	120	IS3
gi|158314441|ref|YP_001506949.1|	gi|158314441|ref|YP_001506949.1|	100	5e-32	139	IS3
gi|158314854|ref|YP_001507362.1|	gi|158314854|ref|YP_001507362.1|	100	1e-30	134	IS3						61.86
gi|158314898|ref|YP_001507406.1|	gi|158314898|ref|YP_001507406.1|	100	2e-29	131	IS3						61.52
gi|158318773|ref|YP_001511281.1|	N/A	66.3	2e-17	90.9	IS3				1		63.3
gi|158313305|ref|YP_001505813.1|	gi|86742886|ref|YP_483286.1|	62.65	3e-22	107	IS30		1
gi|158316218|ref|YP_001508726.1|	gi|86742886|ref|YP_483286.1|	41.55	2e-26	123	IS30	1	1			1
gi|158316219|ref|YP_001508727.1|	gi|86742886|ref|YP_483286.1|	66.27	1e-24	115	IS30		1
gi|158312566|ref|YP_001505074.1|	N/A	61.39	9e-137	490	IS4				1
gi|158312566|ref|YP_001505074.1|	N/A	61.39	9e-137	490	IS4				1
gi|158312566|ref|YP_001505074.1|	N/A	61.39	9e-137	490	IS4				1
gi|158312566|ref|YP_001505074.1|	N/A	61.39	9e-137	490	IS4				1
gi|158313299|ref|YP_001505807.1|	N/A	58.78	4e-164	582	IS4				1
gi|158313725|ref|YP_001506233.1|	gi|86742890|ref|YP_483290.1|	48.28	1e-74	284	IS4		1
gi|158313725|ref|YP_001506233.1|	gi|86742890|ref|YP_483290.1|	48.28	1e-74	284	IS4		1
gi|158313725|ref|YP_001506233.1|	gi|86742890|ref|YP_483290.1|	48.28	1e-74	284	IS4		1
gi|158313725|ref|YP_001506233.1|	gi|86742890|ref|YP_483290.1|	48.28	1e-74	284	IS4		1
gi|158313725|ref|YP_001506233.1|	gi|86742890|ref|YP_483290.1|	48.28	1e-74	284	IS4		1
gi|158313725|ref|YP_001506233.1|	gi|86742890|ref|YP_483290.1|	48.28	1e-74	284	IS4		1
gi|158314239|ref|YP_001506747.1|	N/A	60.09	7e-127	457	IS4				1
gi|158314472|ref|YP_001506980.1|	N/A	61.52	4e-159	565	IS4				1
gi|158314583|ref|YP_001507091.1|	gi|86740831|ref|YP_481231.1|	75.29	7e-149	530	IS4		1				64.22
gi|158314583|ref|YP_001507091.1|	gi|86740831|ref|YP_481231.1|	75.29	7e-149	530	IS4		1				64.22
gi|158314592|ref|YP_001507100.1|	gi|86739831|ref|YP_480231.1|	90.97	7e-136	486	IS4		1
gi|158314592|ref|YP_001507100.1|	gi|86739831|ref|YP_480231.1|	90.97	7e-136	486	IS4		1
gi|158314615|ref|YP_001507123.1|	gi|86742902|ref|YP_483302.1|	88.28	0	646	IS4		1
gi|158314616|ref|YP_001507124.1|	gi|86739818|ref|YP_480218.1|	53.21	2e-64	249	IS4	1	1			1
gi|158314616|ref|YP_001507124.1|	gi|86739818|ref|YP_480218.1|	53.21	2e-64	249	IS4	1	1			1
gi|158314631|ref|YP_001507139.1|	gi|86742797|ref|YP_483197.1|	61.3	1e-120	436	IS4	1	1			1	63.38
gi|158314779|ref|YP_001507287.1|	gi|86738874|ref|YP_479274.1|	73.78	2e-79	299	IS4	1	1			1
gi|158314780|ref|YP_001507288.1|	gi|86739831|ref|YP_480231.1|	89.53	5e-133	477	IS4		1
gi|158314811|ref|YP_001507319.1|	gi|86739831|ref|YP_480231.1|	90.61	2e-135	484	IS4		1
gi|158314883|ref|YP_001507391.1|	gi|86742797|ref|YP_483197.1|	60.51	2e-116	422	IS4	1	1			1	63.58
gi|158314924|ref|YP_001507432.1|	N/A	54.66	4e-38	159	IS4				1
gi|158314950|ref|YP_001507458.1|	gi|86740433|ref|YP_480833.1|	30.79	1e-24	117	IS4		1
gi|158315066|ref|YP_001507574.1|	gi|86739818|ref|YP_480218.1|	53.6	1e-64	249	IS4	1	1			1
gi|158315076|ref|YP_001507584.1|	N/A	72.39	8e-136	487	IS4				1
gi|158315229|ref|YP_001507737.1|	gi|86740831|ref|YP_481231.1|	43.52	1e-55	221	IS4		1
gi|158315334|ref|YP_001507842.1|	gi|86740580|ref|YP_480980.1|	51.42	2e-56	224	IS4		1
gi|158315334|ref|YP_001507842.1|	gi|86740580|ref|YP_480980.1|	51.42	2e-56	224	IS4		1
gi|158316145|ref|YP_001508653.1|	gi|86740781|ref|YP_481181.1|	50.92	1e-64	249	IS4	1	1			1
gi|158316239|ref|YP_001508747.1|	gi|86742688|ref|YP_483088.1|	76.74	8e-40	166	IS4		1
gi|158316405|ref|YP_001508913.1|	gi|86740433|ref|YP_480833.1|	30.79	1e-24	117	IS4		1
gi|158317496|ref|YP_001510004.1|	gi|86739831|ref|YP_480231.1|	90.61	4e-135	484	IS4		1
gi|158318059|ref|YP_001510567.1|	gi|86740831|ref|YP_481231.1|	75.29	8e-149	530	IS4		1				64.37
gi|158318059|ref|YP_001510567.1|	gi|86740831|ref|YP_481231.1|	75.29	8e-149	530	IS4		1				64.37
gi|158318082|ref|YP_001510590.1|	gi|158318082|ref|YP_001510590.1|	100	3e-54	213	IS4
gi|158318113|ref|YP_001510621.1|	gi|86742797|ref|YP_483197.1|	61.04	3e-120	435	IS4	1	1			1	63.3
gi|158318441|ref|YP_001510949.1|	gi|86740654|ref|YP_481054.1|	51.41	1e-68	263	IS4		1
gi|158318511|ref|YP_001511019.1|	gi|86742068|ref|YP_482468.1|	42.7	2e-48	196	IS4	1	1			1
gi|158318834|ref|YP_001511342.1|	gi|86740831|ref|YP_481231.1|	63.16	4e-26	120	IS4		1
gi|158315239|ref|YP_001507747.1|	gi|86742687|ref|YP_483087.1|	55.75	1e-29	131	IS5		1
gi|158316238|ref|YP_001508746.1|	gi|86742867|ref|YP_483267.1|	56.79	5e-20	100	IS5		1
gi|158314850|ref|YP_001507358.1|	gi|86742898|ref|YP_483298.1|	71.93	2e-16	88.6	IS6		1
gi|158316282|ref|YP_001508790.1|	gi|158316282|ref|YP_001508790.1|	100	7e-21	102	IS6						59.65
gi|158312498|ref|YP_001505006.1|	N/A	61.48	4e-92	342	IS605				1
gi|158312498|ref|YP_001505006.1|	N/A	61.48	4e-92	342	IS605				1
gi|158312542|ref|YP_001505050.1|	gi|86742113|ref|YP_482513.1|	83.71	2e-179	632	IS605	1	1			1
gi|158313391|ref|YP_001505899.1|	N/A	73.14	1e-138	496	IS605				1
gi|158313452|ref|YP_001505960.1|	gi|86742113|ref|YP_482513.1|	64.58	1e-129	467	IS605	1	1			1
gi|158313620|ref|YP_001506128.1|	N/A	73.87	8e-150	533	IS605				1
gi|158313803|ref|YP_001506311.1|	gi|86742113|ref|YP_482513.1|	69.75	2e-31	138	IS605	1	1			1
gi|158313999|ref|YP_001506507.1|	N/A	72.87	4e-142	508	IS605				1
gi|158314033|ref|YP_001506541.1|	gi|86742113|ref|YP_482513.1|	81.74	6e-43	176	IS605	1	1			1
gi|158314130|ref|YP_001506638.1|	gi|86742113|ref|YP_482513.1|	83.59	2e-44	182	IS605	1	1			1
gi|158315824|ref|YP_001508332.1|	N/A	74.47	3e-150	535	IS605				1
gi|158316553|ref|YP_001509061.1|	N/A	74.01	9e-115	416	IS605				1
gi|158316871|ref|YP_001509379.1|	gi|86742113|ref|YP_482513.1|	79.34	1e-148	530	IS605	1	1			1
gi|158317315|ref|YP_001509823.1|	N/A	76.12	6e-27	122	IS605				1
gi|158317425|ref|YP_001509933.1|	gi|86742113|ref|YP_482513.1|	83.48	2e-179	632	IS605	1	1			1
gi|158317594|ref|YP_001510102.1|	gi|86741650|ref|YP_482050.1|	74.19	2e-133	479	IS605		1
gi|158317660|ref|YP_001510168.1|	gi|86741650|ref|YP_482050.1|	73.43	6e-133	477	IS605		1
gi|158317666|ref|YP_001510174.1|	gi|158315154|ref|YP_001507662.1|	90.43	1e-21	105	IS605
gi|158318974|ref|YP_001511482.1|	gi|86741650|ref|YP_482050.1|	73.18	2e-125	452	IS605		1
gi|158311935|ref|YP_001504443.1|	gi|86740574|ref|YP_480974.1|	67.81	1e-43	179	IS630	1	1			1
gi|158311935|ref|YP_001504443.1|	gi|86740574|ref|YP_480974.1|	67.81	1e-43	179	IS630	1	1			1
gi|158311935|ref|YP_001504443.1|	gi|86740574|ref|YP_480974.1|	67.81	1e-43	179	IS630	1	1			1
gi|158311935|ref|YP_001504443.1|	gi|86740574|ref|YP_480974.1|	67.81	1e-43	179	IS630	1	1			1
gi|158311935|ref|YP_001504443.1|	gi|86740574|ref|YP_480974.1|	67.81	1e-43	179	IS630	1	1			1
gi|158314974|ref|YP_001507482.1|	gi|86740574|ref|YP_480974.1|	67.12	6e-43	177	IS630	1	1			1
gi|158314974|ref|YP_001507482.1|	gi|86740574|ref|YP_480974.1|	67.12	6e-43	177	IS630	1	1			1
gi|158318777|ref|YP_001511285.1|	gi|86739218|ref|YP_479618.1|	70.31	1e-143	514	IS66		1
gi|158315212|ref|YP_001507720.1|	gi|111219954|ref|YP_710748.1|	88.79	8e-149	530	ISL3	1	1			1
gi|158318469|ref|YP_001510977.1|	gi|111219954|ref|YP_710748.1|	80.89	3e-179	632	ISL3	1	1			1
gi|158313214|ref|YP_001505722.1|	N/A	76.54	1e-103	380	Mutator				1
gi|158313216|ref|YP_001505724.1|	N/A	67.33	8e-52	205	Mutator				1		62
gi|158314843|ref|YP_001507351.1|	N/A	72.04	1e-158	563	Mutator				1
gi|158314843|ref|YP_001507351.1|	N/A	72.04	1e-158	563	Mutator				1
gi|158315377|ref|YP_001507885.1|	N/A	76.02	8e-84	312	Mutator				1
gi|158316539|ref|YP_001509047.1|	gi|86741043|ref|YP_481443.1|	45.54	2e-65	254	Tn3	1	1			1
gi|158312318|ref|YP_001504826.1|	gi|86739818|ref|YP_480218.1|	51.38	1e-49	199	Transposase	1	1			1
gi|158312320|ref|YP_001504828.1|	gi|158314616|ref|YP_001507124.1|	98.04	2e-20	101	Transposase						63.74
gi|158312335|ref|YP_001504843.1|	gi|86741769|ref|YP_482169.1|	83.85	5e-110	402	Transposase		1
gi|158312337|ref|YP_001504845.1|	gi|158312337|ref|YP_001504845.1|	100	2e-24	114	Transposase
gi|158312349|ref|YP_001504857.1|	gi|111219966|ref|YP_710760.1|	87.01	1e-28	129	Transposase	1	1			1
gi|158312354|ref|YP_001504862.1|	gi|111219966|ref|YP_710760.1|	47.83	2e-18	95.1	Transposase	1	1			1
gi|158312358|ref|YP_001504866.1|	gi|111219966|ref|YP_710760.1|	51.61	6e-18	93.2	Transposase	1
gi|158312415|ref|YP_001504923.1|	N/A	46.25	7e-92	341	Transposase				1
gi|158312416|ref|YP_001504924.1|	gi|158312416|ref|YP_001504924.1|	100	9e-33	142	Transposase
gi|158313163|ref|YP_001505671.1|	gi|86741769|ref|YP_482169.1|	84.19	2e-110	403	Transposase		1
gi|158313163|ref|YP_001505671.1|	gi|86741769|ref|YP_482169.1|	84.19	2e-110	403	Transposase		1
gi|158313163|ref|YP_001505671.1|	gi|86741769|ref|YP_482169.1|	84.19	2e-110	403	Transposase		1
gi|158313163|ref|YP_001505671.1|	gi|86741769|ref|YP_482169.1|	84.19	2e-110	403	Transposase		1
gi|158313163|ref|YP_001505671.1|	gi|86741769|ref|YP_482169.1|	84.19	2e-110	403	Transposase		1
gi|158313261|ref|YP_001505769.1|	gi|111224058|ref|YP_714852.1|	61.26	1e-19	100	Transposase	1
gi|158313979|ref|YP_001506487.1|	gi|86740831|ref|YP_481231.1|	55.33	6e-82	307	Transposase		1
gi|158314579|ref|YP_001507087.1|	gi|86739730|ref|YP_480130.1|	31.49	5e-31	139	Transposase	1	1			1
gi|158314671|ref|YP_001507179.1|	gi|86742844|ref|YP_483244.1|	91.57	2e-69	265	Transposase	1	1			1
gi|158314672|ref|YP_001507180.1|	gi|86742844|ref|YP_483244.1|	96.2	1e-107	392	Transposase	1	1			1
gi|158314706|ref|YP_001507214.1|	gi|86739730|ref|YP_480130.1|	58.79	4e-101	371	Transposase		1
gi|158314752|ref|YP_001507260.1|	N/A	54.9	3e-47	190	Transposase				1
gi|158314775|ref|YP_001507283.1|	gi|86739730|ref|YP_480130.1|	31.22	1e-30	137	Transposase	1	1			1
gi|158314775|ref|YP_001507283.1|	gi|86739730|ref|YP_480130.1|	31.22	1e-30	137	Transposase	1	1			1
gi|158314909|ref|YP_001507417.1|	gi|111219966|ref|YP_710760.1|	89.23	2e-24	114	Transposase	1	1			1
gi|158314970|ref|YP_001507478.1|	gi|86742843|ref|YP_483243.1|	68.37	4e-28	127	Transposase	1	1			1	62.54
gi|158315219|ref|YP_001507727.1|	gi|86740451|ref|YP_480851.1|	49.18	1e-17	93.2	Transposase		1
gi|158315223|ref|YP_001507731.1|	gi|86739666|ref|YP_480066.1|	69.23	7e-56	221	Transposase		1				61.74
gi|158315231|ref|YP_001507739.1|	gi|158315231|ref|YP_001507739.1|	100	8e-26	119	Transposase
gi|158315238|ref|YP_001507746.1|	gi|86742688|ref|YP_483088.1|	79.27	7e-30	132	Transposase		1
gi|158315621|ref|YP_001508129.1|	gi|158315621|ref|YP_001508129.1|	100	1e-34	148	Transposase
gi|158315691|ref|YP_001508199.1|	gi|86740579|ref|YP_480979.1|	46.5	5e-41	172	Transposase		1
gi|158315768|ref|YP_001508276.1|	gi|111219954|ref|YP_710748.1|	93.98	2e-36	154	Transposase	1	1			1
gi|158315926|ref|YP_001508434.1|	N/A	67.11	9e-152	540	Transposase				1
gi|158315931|ref|YP_001508439.1|	gi|86741063|ref|YP_481463.1|	94.31	1e-110	403	Transposase		1
gi|158316152|ref|YP_001508660.1|	gi|111219966|ref|YP_710760.1|	92.31	4e-27	123	Transposase	1	1			1
gi|158316237|ref|YP_001508745.1|	gi|86739730|ref|YP_480130.1|	31.49	9e-31	138	Transposase	1	1			1
gi|158316536|ref|YP_001509044.1|	gi|86740451|ref|YP_480851.1|	49.18	6e-19	98.2	Transposase		1
gi|158317134|ref|YP_001509642.1|	gi|158317134|ref|YP_001509642.1|	100	4e-98	360	Transposase
gi|158317144|ref|YP_001509652.1|	gi|86741769|ref|YP_482169.1|	74.38	5e-81	305	Transposase		1
gi|158317144|ref|YP_001509652.1|	gi|86741769|ref|YP_482169.1|	74.38	5e-81	305	Transposase		1
gi|158317165|ref|YP_001509673.1|	N/A	46.38	1e-22	108	Transposase				1
gi|158318446|ref|YP_001510954.1|	N/A	61.61	2e-47	192	Transposase				1
gi|158318759|ref|YP_001511267.1|	gi|111219954|ref|YP_710748.1|	62.96	2e-16	88.2	Transposase	1	1			1
gi|158318832|ref|YP_001511340.1|	gi|86742844|ref|YP_483244.1|	88.89	4e-44	179	Transposase	1	1			1
					Totals	45	99		37	43	23
