# Supplementary material for: Insertion sequence content reflects genome plasticity in strains of the root nodule actinobacterium Frankia
Source: BMC Genomics. 2009 Oct 12;10:468. doi: 10.1186/1471-2164-10-468 (PMC2770080; doi:10.1186/1471-2164-10-468)
Supplement: Additional file 2 — Results of a PSI-TBLASTN search of the three Frankia genomes using five transposase PSSMs. Excel workbook containing PSI-TBLASTN search results from all three Frankia genomes. [file 1471-2164-10-468-S2.XLS]

## Sheet: Sheet1
EAN
Annotation	PSSM hit	% ID	Evalue	Nuc. start	Nuc. end	Fragmentary	not used	misannotated
extracellular solute-binding protein family 5	IS4	71.79	3e-09	8731342	8731458		1
hypothetical protein	IS4	64.38	6e-63	499170	499826	1
hypothetical protein	IS4	85.45	4e-99	3134290	3134619	1
hypothetical protein	IS4	79.1	5e-30	3163514	3163314	1
hypothetical protein	IS4	59.62	2e-09	3485701	3485546	1
hypothetical protein	IS4	71.08	5e-48	3544412	3544660	1
hypothetical protein	IS4	80.49	4e-13	3574115	3574237	1
hypothetical protein	IS4	68.35	9e-23	3646510	3646740	1
hypothetical protein	IS4	100	1e-83	3671294	3670809	1
hypothetical protein	IS4	53.12	2e-25	3698671	3698480	1
hypothetical protein	IS4	79.67	2e-112	4046286	4047023	1
hypothetical protein	IS4	59.26	1e-23	5381299	5381057	1
insertion element conserved	IS4	55.85	1e-86	2575383	2576270	1
putative transposase	IS4	63.04	5e-10	4718801	4718664	1
putative transposase	IS4	36.28	4e-11	4720966	4720643	1
RNA polymerase, sigma-24 subunit	IS4	98.8	9e-42	4041855	4042103			1
serine/threonine protein kinase	IS4	61.24	3e-72	8611300	8610923			1
transposase	IS4	30.52	8e-12	642608	643237			1
transposase	IS4	100	0	4560065	4558392			1
transposase	IS4	76.74	5e-40	5330961	5331347			1
Transposase and inactivated derivatives	IS4	100	2e-149	8251253	8252092	1
transposase IS204/IS1001/IS1096/IS1165	IS4	100	9e-144	3863694	3862858			1
transposase IS204/IS1001/IS1096/IS1165	IS4	50.56	4e-68	8150002	8150916			1
transposase IS4	IS4	97.81	3e-113	540826	541509
transposase IS4	IS4	100	1e-22	543988	544143	1
transposase IS4	IS4	93.94	0	827820	826435
transposase IS4	IS4	100	0	1757411	1759000
transposase IS4	IS4	100	0	2267030	2268304
transposase IS4	IS4	93.94	0	2864148	2862763
transposase IS4	IS4	75.31	4e-30	3088232	3087990	1
transposase IS4	IS4	38.76	4e-80	3127551	3129020			1
transposase IS4	IS4	100	0	3273770	3272511
transposase IS4	IS4	100	1e-150	3280277	3281107
transposase IS4	IS4	100	4e-147	3306788	3307639
transposase IS4	IS4	100	4e-147	3324682	3323831
transposase IS4	IS4	100	0	3325511	3326695
transposase IS4	IS4	93.94	0	3384116	3385501
transposase IS4	IS4	100	8e-125	3488799	3488050
transposase IS4	IS4	98.19	2e-148	3490351	3489521
transposase IS4	IS4	100	1e-150	3523234	3522404
transposase IS4	IS4	36.76	1e-29	3591866	3591165			1
transposase IS4	IS4	100	0	3628687	3627587
transposase IS4	IS4	100	0	3635214	3636488
transposase IS4	IS4	80.65	2e-17	3682951	3682673	1
transposase IS4	IS4	44.68	9e-13	3727093	3726677	1
transposase IS4	IS4	72.13	7e-35	4049823	4050188
transposase IS4	IS4	45.39	5e-75	4059550	4060734
transposase IS4	IS4	93.94	0	4069618	4068233
transposase IS4	IS4	94.08	1e-68	4070262	4069756
transposase IS4	IS4	100	0	4196026	4194353
transposase IS4	IS4	100	0	4439007	4440281
transposase IS4	IS4	100	3e-39	4767045	4766797
transposase IS4	IS4	100	1e-161	5213747	5212899
transposase IS4	IS4	80.19	8e-44	5337758	5338075
transposase IS4	IS4	66.14	7e-33	5541362	5540982
transposase IS4	IS4	100	0	5759169	5757895
transposase IS4	IS4	93.94	0	6695292	6693907
transposase IS4	IS4	99.76	0	6701579	6702838
transposase IS4	IS4	100	0	6706339	6705065
transposase IS4	IS4	99.64	7e-150	6985405	6986235
transposase IS4	IS4	76.89	6e-163	7028339	7029091
transposase IS4	IS4	99.76	0	7674205	7675464
transposase IS4	IS4	100	0	7678702	7677443
transposase IS4	IS4	100	0	7693220	7694494
transposase IS4	IS4	96.39	5e-41	8195932	8196180
transposase IS4	IS4	100	1e-150	8227273	8226443
transposase, IS4	IS4	69.48	1e-75	3167118	3167579			1
transposase, IS4	IS4	57.95	4e-127	4669674	4668310
transposase, IS4	IS4	100	0	7737690	7738874
transposase, IS4	IS4	44.68	1e-06	8574956	8575096		1
transposase, IS4	IS4	49.02	7e-06	8643238	8643387		1
transposase, IS4	IS4	58.77	2e-33	8684041	8684382
DNA (cytosine-5-)-methyltransferase	IS605	100	2e-144	151466	152668			1
DNA (cytosine-5-)-methyltransferase	IS605	100	3e-176	1449976	1451172			1
DNA (cytosine-5-)-methyltransferase	IS605	100	5e-143	1543981	1542779			1
DNA (cytosine-5-)-methyltransferase	IS605	93.27	3e-135	1852692	1853894			1
DNA (cytosine-5-)-methyltransferase	IS605	65.22	4e-50	2224039	2223971		1
DNA (cytosine-5-)-methyltransferase	IS605	100	1e-79	2747209	2747784			1
DNA (cytosine-5-)-methyltransferase	IS605	90.94	4e-126	3970931	3971956			1
DNA (cytosine-5-)-methyltransferase	IS605	100	2e-171	4165384	4164167			1
DNA (cytosine-5-)-methyltransferase	IS605	83.78	4e-172	4484133	4485257			1
DNA (cytosine-5-)-methyltransferase	IS605	100	0	6125657	6124275			1
DNA (cytosine-5-)-methyltransferase	IS605	85.55	8e-69	6892207	6892725			1
DNA (cytosine-5-)-methyltransferase	IS605	74.49	1e-100	6909713	6910885			1
DNA (cytosine-5-)-methyltransferase	IS605	100	0	7190542	7189361			1
DNA (cytosine-5-)-methyltransferase	IS605	81.82	6e-29	7294436	7294206			1
DNA (cytosine-5-)-methyltransferase	IS605	92.68	9e-164	8340332	8341513			1
putative transposase IS891/IS1136/IS1341 family	IS605	100	0	1932554	1933807
putative transposase IS891/IS1136/IS1341 family	IS605	60	1e-32	1933316	1933765		1
putative transposase IS891/IS1136/IS1341 family	IS605	84.48	3e-128	2268700	2269569
transposase, IS605	IS605	90.69	6e-112	4670056	4671054
transposase, IS605	IS605	100	0	4817470	4818600
transposase, IS605	IS605	80.43	8e-136	5716402	5717349
transposase, IS605	IS605	99.06	9e-53	6745155	6744838	1
transposase, IS605	IS605	100	0	6891460	6892779
transposase, IS605 OrfB	IS605	100	0	2145342	2144218
transposase, IS605 OrfB	IS605	100	8e-165	2223965	2222814
transposase, IS605 OrfB	IS605	67.63	9e-36	2364636	2364220			1
transposase, IS605 OrfB	IS605	100	0	2599255	2600385
transposase, IS605 OrfB	IS605	100	3e-55	2632882	2633226
transposase, IS605 OrfB	IS605	100	4e-178	4171362	4170169
transposase, IS605 OrfB	IS605	100	0	6909758	6910900
transposase, IS605 OrfB	IS605	100	3e-175	7098611	7097415
transposase, IS605 OrfB	IS605	85.06	2e-39	7195244	7195504	1
transposase, IS605 OrfB	IS605	100	9e-143	8340491	8341519
transposase, IS605 OrfB family	IS605	100	8e-165	745007	746158
transposase, IS605 OrfB family	IS605	99.55	0	803671	804990
transposase, IS605 OrfB family	IS605	85.55	1e-68	804418	804936			1
transposase, IS605 OrfB family	IS605	68.42	5e-78	1006400	1007128			1
transposase, IS605 OrfB family	IS605	92	4e-120	1323146	1323889
transposase, IS605 OrfB family	IS605	100	0	1860955	1862085
ISRSO5-transposase protein	IS630	56.35	9e-84	80491	79379
IS630 family transposase	IS630	50.75	5e-50	85066	84464
putative transposase	IS630	100	2e-98	1739747	1740370
Integrase catalytic region	IS630	34.27	5e-38	2614249	2613326			1
hypothetical protein	IS630	37.27	6e-12	3155003	3155332	1
putative transposase	IS630	31.49	6e-34	3264643	3263612			1
Integrase catalytic region	IS630	34.58	1e-38	3393546	3392623			1
putative transposase	IS630	60.17	2e-112	3402024	3403070
Integrase catalytic region	IS630	34.27	4e-38	3481605	3480682			1
putative transposase	IS630	31.22	2e-33	3481841	3482872			1
hypothetical protein	IS630	30.92	2e-07	3485344	3484904	1
Integrase catalytic region	IS630	46.85	7e-41	3533897	3534325			1
IS630 family transposase	IS630	50.75	5e-50	3536477	3535875
IS630 family transposase	IS630	50.75	5e-50	3625332	3625934
putative IS630 family transposase	IS630	87.88	3e-25	3657060	3656863
putative transposase	IS630	99.12	2e-50	3695993	3696331			1
IS630 family transposase	IS630	50.25	3e-49	3733985	3733383
Integrase catalytic region	IS630	46.85	1e-40	3754494	3754922			1
Integrase catalytic region	IS630	34.42	4e-21	4049058	4049675			1
putative transposase	IS630	69.23	6e-59	4053795	4054223
Integrase catalytic region	IS630	34.58	1e-38	4241502	4240579			1
Putative transposase (partial)	IS630	73.24	9e-22	5219553	5219341	1
IS630 family transposase	IS630	50.25	3e-49	5304431	5303829
putative transposase	IS630	31.49	1e-33	5330410	5329379			1
putative transposase	IS630	34.39	1e-23	5697774	5697139			1
Integrase catalytic region	IS630	34.58	2e-38	6777547	6776624			1
putative transposase	IS630	100	2e-98	7004653	7004030			1
putative transposase	IS630	40.37	1e-19	7010494	7010021			1
IS630 family transposase	IS630	50.75	5e-50	7701484	7700882
Putative transposase (partial)	IS630	67.53	9e-26	7710464	7710694	1
hypothetical protein	IS630	51.67	6e-36	7979009	7979314	1
putative transposase	IS630	99.04	3e-98	8659638	8660261			1
putative transposase	IS630	31.22	2e-33	8663080	8662049			1
IS630 family transposase	IS630	50.75	5e-50	8740987	8740385
transposase	IS66	64.77	2e-19	1715307	1715567			1
hypothetical protein	IS66	60.12	9e-80	3626631	3627146	1
hypothetical protein	IS66	59.87	2e-78	3728208	3729101	1
hypothetical protein	IS66	50.57	1e-19	4048880	4048620	1
transposase IS66	IS66	100	0	8602383	8601133
hypothetical protein	IS66	60.12	3e-80	8683032	8682517	1
transposase IS116/IS110/IS902 family protein	IS110	100	1e-70	555296	555772
transposase IS116/IS110/IS902 family protein	IS110	100	4e-173	557745	558770
transposase IS111A/IS1328/IS1533	IS110	62.39	9e-97	1619335	1620486
transposase IS116/IS110/IS902	IS110	80.19	8e-136	1700363	1699122
transposase IS111A/IS1328/IS1533	IS110	57.14	2e-13	3323268	3323477
transposase IS116/IS110/IS902	IS110	100	0	3484643	3483219
transposase IS111A/IS1328/IS1533	IS110	64.74	1e-90	3525055	3526164
transposase IS116/IS110/IS902	IS110	100	4e-173	3659618	3658593
probable transposase, IS110 family	IS110	100	3e-94	3695484	3696197
transposase IS111A/IS1328/IS1533	IS110	67.69	5e-20	3742243	3742049
transposase IS116/IS110/IS902	IS110	94.12	3e-38	4045760	4046065
hypothetical protein Franean1_3979	IS110	73.33	2e-17	4766675	4766496	1
transposase IS116/IS110/IS902	IS110	93.04	8e-64	5307950	5308423
transposase IS116/IS110/IS902	IS110	39.42	8e-11	5378534	5378842
transposase IS116/IS110/IS902	IS110	100	4e-173	5514068	5513043
transposase IS116/IS110/IS902	IS110	57.05	9e-38	5548825	5549271
putative transposase for insertion sequence element	IS110	91.26	1e-78	6489116	6489664	1
transposase IS116/IS110/IS902	IS110	77.57	2e-29	8258576	8258262
transposase IS111A/IS1328/IS1533	IS110	100	2e-157	8691466	8692662
CcI3
Annotation	PSSM hit	% ID	Evalue	Nuc. start	Nuc. end	Fragmentary	Not used	misannotated
hypothetical protein Francci3_0101	IS4	83.91	6e-80	123667	123146	1
hypothetical protein Francci3_0105	IS4	71.56	4e-80	126474	127148	1
hypothetical protein Francci3_0958	IS4	99.77	0	767153	768451	1
hypothetical protein Francci3_2058	IS4	99.77	0	2416781	2418079	1
hypothetical protein Francci3_3080	IS4	99.77	0	3474202	3475500	1
hypothetical protein Francci3_3080	IS4	45.93	1e-68	3649765	3650793	1
hypothetical protein Francci3_4190	IS4	95.12	5e-47	5040963	5040718	1
hypothetical protein Francci3_4215	IS4	46	3e-82	5030781	5032016	1
insertion element conserved hypothetical protein	IS4	100	3e-128	5028930	5028001	1
insertion element conserved hypothetical protein	IS4	46.38	1e-81	344786	343551	1
response regulator receiver protein	IS4	75.97	2e-113	171693	170923			1
response regulator receiver protein	IS4	99.76	0	1480028	1478787			1
response regulator receiver protein	IS4	99.77	0	2113903	2112605			1
response regulator receiver protein	IS4	71.3	6e-48	2423084	2423407			1
response regulator receiver protein	IS4	100	3e-131	2488987	2487875			1
response regulator receiver protein	IS4	90.97	6e-139	2993132	2992302			1
transposase	IS4	64.71	4e-14	244488	244297			1
transposase	IS4	61.86	9e-60	287126	286494			1
transposase	IS4	100	3e-131	1332122	1333234			1
transposase	IS4	49.38	1e-21	2986040	2985558			1
transposase	IS4	100	1e-138	3004401	3003568			1
transposase	IS4	99.68	2e-158	4014982	4014059			1
transposase	IS4	95.12	5e-47	5001325	5001080			1
Transposase and inactivated derivatives-like protein	IS4	78.57	4e-17	1834870	1834703			1
transposase, IS4	IS4	34.98	5e-39	141736	142542
transposase, IS4	IS4	99.79	0	149099	150508
transposase, IS4	IS4	99.49	1e-172	152596	151409
transposase, IS4	IS4	72.37	4e-97	179253	180023
transposase, IS4	IS4	99.79	0	346530	345121
transposase, IS4	IS4	99.77	0	349661	348363
transposase, IS4	IS4	99.76	0	461909	463168
transposase, IS4	IS4	99.54	2e-90	473885	474532
transposase, IS4	IS4	69.64	2e-15	764915	764748
transposase, IS4	IS4	59.26	1e-16	1132448	1132236			1
transposase, IS4	IS4	100	3e-145	1133945	1134691			1
transposase, IS4	IS4	32.43	7e-07	1134224	1134658		1
transposase, IS4	IS4	99.44	8e-79	1321134	1320598
transposase, IS4	IS4	100	2e-166	1324119	1322977			1
transposase, IS4	IS4	100	2e-137	1324319	1325152
transposase, IS4	IS4	90.97	6e-139	1334278	1335108
transposase, IS4	IS4	99.77	0	1422830	1421532
transposase, IS4	IS4	72.92	8e-17	1480212	1480355
transposase, IS4	IS4	62.86	3e-13	1985471	1985367
transposase, IS4	IS4	99.57	0	2099217	2097808
transposase, IS4	IS4	75.97	2e-113	2119948	2119178
transposase, IS4	IS4	99.53	3e-108	2209071	2208433
transposase, IS4	IS4	71.18	1e-66	2212946	2212251			1
transposase, IS4	IS4	99.75	0	2291191	2292393
transposase, IS4	IS4	99.77	0	2303441	2304739
transposase, IS4	IS4	82.19	9e-23	2351837	2352055
transposase, IS4	IS4	100	8e-123	2380102	2380989
transposase, IS4	IS4	100	3e-138	2398825	2397992
transposase, IS4	IS4	79.01	2e-110	2426020	2426748
transposase, IS4	IS4	100	3e-137	2447407	2448240
transposase, IS4	IS4	64.71	9e-13	2493804	2493956
transposase, IS4	IS4	98.06	1e-47	2496949	2497257
transposase, IS4	IS4	99.74	0	2499613	2500758
transposase, IS4	IS4	99.76	0	2558121	2556886
transposase, IS4	IS4	95.29	1e-65	2696139	2695630
transposase, IS4	IS4	99.77	0	2706464	2707762
transposase, IS4	IS4	99.75	0	2910231	2911433
transposase, IS4	IS4	99.77	0	2927125	2925827
transposase, IS4	IS4	79.01	2e-110	2993596	2994324
transposase, IS4	IS4	99.79	0	2999480	2998071
transposase, IS4	IS4	90.97	6e-139	3008603	3009433
transposase, IS4	IS4	98.12	2e-100	3016230	3016868
transposase, IS4	IS4	99.77	0	3188016	3189314
transposase, IS4	IS4	100	3e-138	3192609	3191776
transposase, IS4	IS4	99.49	1e-172	3194436	3193249
transposase, IS4	IS4	99.49	1e-172	3197530	3198717
transposase, IS4	IS4	99.77	0	3297929	3296631
transposase, IS4	IS4	73.33	1e-33	3650737	3651096
transposase, IS4	IS4	99.77	0	3925710	3924412
transposase, IS4	IS4	73.33	2e-17	4135384	4135518
transposase, IS4	IS4	99.75	2e-173	4776047	4774860
transposase, IS4	IS4	100	4e-141	4782395	4783228
transposase, IS4	IS4	100	6e-136	4790880	4790047
transposase, IS4	IS4	99.61	6e-116	4791919	4792686
transposase, IS4	IS4	99.79	0	4799617	4798208
transposase, IS4	IS4	99.49	1e-172	4870449	4871636
transposase, IS4	IS4	99.77	0	4918828	4920126
transposase, IS4	IS4	100	0	4922808	4923977
transposase, IS4	IS4	99.49	1e-172	4957197	4956010
transposase, IS4	IS4	92.77	4e-38	5004375	5004614
transposase, IS4	IS4	48.97	9e-28	5032351	5032908
transposase, IS4	IS4	99.77	0	5036101	5034803
transposase, IS4	IS4	56.14	7e-13	5036588	5036418
transposase, IS4	IS4	99.77	0	5037618	5038916
hypothetical protein Francci3_4226	IS4	34.57	3e-08	5041626	5041393		1
hypothetical protein Francci3_0329	IS605	57.14	7e-17	386311	386592	1
hypothetical protein Francci3_0850	IS605	75	6e-10	991480	991349	1
hypothetical protein Francci3_3268	IS605	75.83	4e-141	3870755	3870396	1
hypothetical protein Francci3_4506	IS605	68.97	7e-23	5379383	5379643	1
putative transposase, IS891/IS1136/IS1341	IS605	78.77	3e-32	134902	134465
putative transposase, IS891/IS1136/IS1341	IS605	80.56	6e-08	2310489	2310382			1
putative transposase, IS891/IS1136/IS1341	IS605	81.29	4e-166	3168680	3168264
putative transposase, IS891/IS1136/IS1341	IS605	71.2	2e-44	3169781	3169416			1
putative transposase, IS891/IS1136/IS1341	IS605	75.44	3e-137	3510249	3511445
putative transposase, IS891/IS1136/IS1341	IS605	83.64	1e-180	4079991	4078672
transposase, IS605 OrfB	IS605	84.42	6e-23	312820	312590			1
transposase, IS605 OrfB	IS605	93.94	4e-38	1301340	1301636			1
transposase, IS605 OrfB	IS605	100	2e-141	2308802	2308002
transposase, IS605 OrfB	IS605	100	7e-115	3168249	3167467
transposase, IS605 OrfB	IS605	100	1e-152	3272508	3271441
transposase, IS605 OrfB	IS605	97.33	6e-83	3442689	3443249
transposase, IS605 OrfB	IS605	100	2e-152	3870522	3869455
hypothetical protein Francci3_2317	IS110	77.78	2e-75	2696707	2696174	1
transposase IS116/IS110/IS902	IS110	100	0	161406	160045
transposase IS116/IS110/IS902	IS110	99.76	9e-168	1212247	1210976
transposase IS116/IS110/IS902	IS110	99.76	0	2302085	2300826
transposase IS116/IS110/IS902	IS110	93.69	0	2494191	2495426
transposase IS116/IS110/IS902	IS110	81.48	2e-07	2698504	2698424			1
transposase IS116/IS110/IS902	IS110	85.96	0	3816754	3817821			1
transposase IS116/IS110/IS902	IS110	99.76	9e-168	3836142	3834871
transposase IS116/IS110/IS902	IS110	100	0	4085950	4087185
transposase IS116/IS110/IS902	IS110	60.98	2e-06	4135695	4135573
transposase IS116/IS110/IS902	IS110	100	0	4925798	4924563
transposase IS116/IS110/IS902	IS110	99.76	9e-168	5032806	5034077
putative IS630 family transposase	IS630	99.5	6e-107	144165	143560
putative IS630 family transposase	IS630	53.23	3e-15	224429	224244
ISRSO5-transposase protein	IS630	46.67	9e-15	495225	495136
ISRSO5-transposase protein	IS630	34.01	2e-17	1126692	1126270		1
putative transposase	IS630	100	0	1213986	1212889			1
putative transposase	IS630	65.06	1e-45	1481837	1482328			1
hypothetical protein Francci3_1869	IS630	38.33	4e-09	2079171	2078992		1
putative IS630 family transposase	IS630	51.56	3e-41	2203673	2204245
transposase	IS630	99.73	0	2207079	2208206			1
ISRSO5-transposase protein	IS630	65.87	7e-60	2215695	2215168
putative IS630 family transposase	IS630	100	0	2309963	2308866
ISRSO5-transposase protein	IS630	99.73	0	2424707	2425801
putative transposase	IS630	100	0	2451790	2450693			1
putative IS630 family transposase	IS630	62.5	1e-49	2497503	2498048
hypothetical protein Francci3_2883	IS630	100	8e-83	2519055	2518537	1
putative IS630 family transposase	IS630	42.31	3e-14	3398711	3399091
partial sequence	IS630	77.42	4e-06	3507625	3507717	1
putative IS630 family transposase	IS630	99.5	2e-108	4917483	4916878
hypothetical protein Francci3_0155	IS66	81.18	5e-102	182314	183174	1
hypothetical protein Francci3_2439	IS66	97.77	1e-111	2715792	2715121	1
hypothetical protein Francci3_4021	IS66	99.83	0	4784116	4785831	1
hypothetical protein Francci3_4024	IS66	60.47	4e-11	4807522	4807650	1
transposase IS66	IS66	76.49	2e-168	172098	173603
transposase IS66	IS66	99.62	0	322440	320878
transposase IS66	IS66	99.83	0	590040	588325
transposase IS66	IS66	99.83	0	1027164	1025449
transposase IS66	IS66	88.46	6e-15	1164766	1164689			1
transposase IS66	IS66	100	0	1317689	1318834
transposase IS66	IS66	99.81	0	2200399	2198837
transposase IS66	IS66	99.62	0	2259755	2258193
transposase IS66	IS66	99.83	0	2416008	2414293
transposase IS66	IS66	99.81	0	2420934	2422496
transposase IS66	IS66	99.83	0	2439651	2437936
transposase IS66	IS66	99.83	0	2444291	2446006
transposase IS66	IS66	37.23	6e-09	2834890	2835171		1
transposase IS66	IS66	99.29	2e-24	2837589	2837167			1
transposase IS66	IS66	99.42	0	2981252	2979690
transposase IS66	IS66	99.42	0	2997644	2996082
transposase IS66	IS66	69.12	2e-149	3030423	3031670			1
transposase IS66	IS66	29.72	2e-24	3400568	3399276		1
transposase IS66	IS66	100	0	3400943	3399258
transposase IS66	IS66	34.87	2e-14	4810330	4810998			1
transposase IS66	IS66	37.1	3e-32	4946258	4947181
ACN
Annotation	PSSM hit	% ID	Evalue	Nuc. start	Nuc. end	Fragmentary	Not used	misannotated
hypothetical protein FRAAL2643	IS110	66.97	4e-31	2888002	2888322	1
transposase (partial)	IS110	99.12	4e-50	2902107	2902445
transposase	IS110	100	1e-139	2902452	2903228
Putative transposase	IS4	93.98	2e-39	530822	530574
Putative transposase (partial)	IS4	55.03	1e-35	2901207	2900701
transposase	IS4	97.8	1e-127	3350258	3351076
transposase	IS4	76.1	7e-56	3353239	3352763			1
putative transposase	IS4	99.75	0	4208570	4209784
hypothetical membrane peptide	IS4	63.64	3e-08	4480104	4480235	1
Putative IS, transposase (partial match).	IS4	85.71	7e-10	5023566	5023670
Putative IS605 family transposase	IS605	100	4e-126	3349902	3349021
Putative IS605 family transposase	IS605	75.35	8e-38	4818036	4818461
Putative transposase (partial)	IS605	100	1e-49	5931886	5932209			1
Putative transposase (partial)	IS630	100	1e-80	5045198	5045632
Transposase	IS630	66.07	3e-33	5883633	5883298
Putative transposase	IS66	99.69	4e-152	5058235	5057261
putative Transposase	IS66	98.11	1e-17	6865360	6865202
