# Supplementary material for: Insertion sequence content reflects genome plasticity in strains of the root nodule actinobacterium Frankia
Source: BMC Genomics. 2009 Oct 12;10:468. doi: 10.1186/1471-2164-10-468 (PMC2770080; doi:10.1186/1471-2164-10-468)
Supplement: Additional file 3 — Positions of Large Chromosome Rearrangements in EAN and CcI3. Excel workbook containing LCR coordinates and transposase contents in strains CcI3 and EAN1. [file 1471-2164-10-468-S3.XLS]

## Sheet: Sheet1
LCR Number	EAN		CcI3
	Sequence Range1	Transposases2	Sequence Range	Transposases
1	1618 - 61162	0	1922723 - 1928629	0
2	595102 - 611223	0	1945449 - 2252384	10
3	1389590 - 1394723	0	2372583 - 2377765	1
4	1439806- 1447812	1	2638675 - 2682319	0
5	1778355 - 1789861	3	3071958 - 3083914	0
6	3880798 - 3885549	0	3099778 - 3132684	0
7	3992285 - 4157394	6	3432351 - 3531193	6
8	6376988 - 6451429	3	4384730 - 4391112	0
9	6527277 - 6532562	0
10	6987190 - 7022587	2
11	7072968 - 7077072	1
12	8141932 - 8145991	1
13	8962759 - 8981786	0
1 LCRs were identified as regions in strains EAN and CcI3 that were larger than 5 Kb and were inverted or out of sequence in comparison to strain ACN.
2 The number of Transposase ORFs in the sequence range. Chi squared p values were greater than 0.005 in every case.
